# Supplementary material for: Copy number variation of urine exfoliated cells by low-coverage whole genome sequencing for diagnosis of prostate adenocarcinoma: a prospective cohort study
Source: BMC Med Genomics. 2022 May 5;15(Suppl 2):104. doi: 10.1186/s12920-022-01253-5 (PMC9069213; doi:10.1186/s12920-022-01253-5)
Supplement: Supplementary file 1 — Additional file 1. Detailed baseline information for patients recruited. [file 12920_2022_1253_MOESM1_ESM.xlsx]

## Sheet: Sheet1
桓兴病案号	肿院病案号	姓名	性别	年龄	BMI	DRE结节	家族史	既往病史	PSA1	PSA2	f_tPSA_percentage	药物治疗	活检日期	Gleason	阳性针数	阳性针具体	尖部是否阳性（1=是，0=否）	总针数	UCAD	JCV	尿常规沉渣白细胞	尿常规U-WBC	细菌	备注	寄出状况
0009315	1651574	薛金莲	男	68	25.7117	阴性	无	前列腺增生，2型糖尿病	11.3	4.974	21.63	否	2020-08-13	benign	0	0	0	12	neg	7404	未见异常	3.4	Corynebacterium urealyticum		8.26已寄出
0009901	1657416	那顺巴雅尔	男	60	25.2595	阴性	无	高血压2级，2型糖尿病	9.81	10.67	19.82	否	2020-09-18	前列腺间质增生	0	0	0	16	neg	99356	未查	未查	Prevotella bivia
0009750	954886	朱子瑛	男	74	26.9531	阴性	无	胃癌术后12年、、、、、、、、、、、、、、、、、	14.17	10.989	19.09	否	2020-09-23	前列腺增生	0	0	0	16	18q-	11549	未见异常	1.2	Gardnerella vaginalis		9.17已寄出
SH-CL	0010277	春雷	男	57	23.1481	阴性	无	前列腺增生	7.96	7.757	8.88	否	2020-12-07	前列腺增生	0	0	0	16	neg	1988907	未见异常		neg
0009973	1660528	何志长	男	70	24.1672	阴性	无	前列腺增生	23.32	15.204	15.75	否	2020-09-24	增生	0	0	0	16	neg	86436	未查	未查	Anaerococcus tetradius
0010268	1663444	张国顺	男	65	25.6055	阴性	无	无	14.38	9.176	9.52	否	2020-10-14	前列腺增生，伴较多炎细胞浸润	0	0	0	16	neg	0	4-6、真菌可见	10.5	Comamonas thiooxydans
0009994	1655333	王红林	男	56	27.3356	阳性	无	高血压2级	11.39	8.351	14.65	否	2020-09-24	前列腺组织，未见恶性证据	0	0	0	12	neg	33	未见异常	3.7	Lactobacillus iners, Gardnerella vaginalis
0010622		刘永利	男	65	25.4327	阳性	无	前列腺增生	10.24	9.258	13.61	否	2020-10-30	前列腺组织呈慢性炎	0	0	0	15	neg	8300	未见异常	1.6	neg
SH-ZRM	0010939	张润明	男	62	22.0386	阳性	无	前列腺增生，2型糖尿病，左侧精囊腺炎	7.7	6.809	23.66	否	2020-11-18	前列腺组织未见癌	0	0	0		18q-	13	未见异常		neg
0010253	1660234	金喜康	男	56	25.9095	阴性	无	前列腺增生，高血压病	13.11	13.875	21.13	否	2020-10-13	前列腺增生，局灶低级别PIN	0	0	0	16	neg	2	未见异常	2.3	Finegoldia magna, Prevotella bivia
0010244	1561435	陈春元	男	69	22.0386	阳性	无	2型糖尿病，右小腿肉瘤术后史	7.29	6.696	8.74	否	2020-10-03	前列腺增生，局灶低级别PIN	0	0	0	16	neg	297007	未见异常	1.4	Burkholderia vietnamiensis
0010247	1453504	王少华	男	60	25.3515	阴性	无	非霍奇金淋巴瘤放化疗史	7.11	5.638	22.06	否	2020-10-13	前列腺增生，局灶腺体增生成低级别PIN	0	0	0	16	18q-	7	未见异常	3.5	Gardnerella vaginalis
0009552	朝阳医院病理	孙万昌	男	69	24.3827	阴性	无	2020，1，外院诊断浆细胞骨髓瘤，行化疗治疗	>1000	1000	9.6	否	2020-08-28	3+3=6	2	13、14	0	16	neg	89873	未见异常	1.9	Gardnerella vaginalis，	离心后残渣很少	9.17已寄出
0009330	1651642	李吉迎	男	79	21.9713	阳性	无	无	121	151	12.45	否	2020-08-18	3+3=6	5	4、12、13、15、16	1	16	neg	0	25-30	171.6	neg	红细胞较多	8.26已寄出
SH-WSG	0011132	汪树贵	男	70	20.6612	阴性	无	无	7.98	8.678	11.11	否	2020-11-27	3+3=6	3	3、8、13	0	3、8、13	neg		未见异常		Enterococcus faecalis
SH-ZHJ	0011027	张洪京	男	73	22.4323	阴性	无	高血压，前列腺增生，2型糖尿病	8.41	3.846	18.72	否	2020-11-25	3+3=6	8	2左叶底部，4左叶外周上，7右叶中央，8左叶中央12左叶尖部13左叶外周14左侧外周带15左侧外周带	1	2左叶底部，4左叶外周上，7右叶中央，8左叶中央12左叶尖部13左叶外周14左侧外周带15左侧外周带	18q-	2971	未见异常		neg
0009245	1644723	熊大海	男	73	24.5089	阳性	无	冠心病	80.57	76.091	22.67	否	2020-08-11	3+4=7	13	1、3、5、7、8、9、10、11、12、13、14、15、16	1	16	18q-	2	未见异常	4.2	Gardnerella vaginalis，	离心后残渣很少，只有絮状漂浮物，冻存体积较大	8.26已寄出
0010753		刘万山	男	77	27.6817	阳性	无	高血压3级	14.097	12.639	23.82	否	2020-11-09	4+4=8	3	13、14、15	0	15	neg	28	未见异常	4.1	BK virus, Prevotella timonensis
0010245	1664569	张昌华	男	65	24.3824	阳性	无	高血压病	15.127	14.596	8.15	否	2020-10-13	4+3=7	1	15	0	16	7+，8+，9+	3073	未见异常	2.3	neg
SH-LHY	0011108	李洪彦	男	74	22.3081	阳性	无	前列腺增生，高血压病	7.82	6.704	26.27	否	2020-11-27	4+3=7	2	13左侧外周带结节，14左侧外周带结节	0	13左侧外周带结节，14左侧外周带结节	8q+,18q-	148767	未见异常		Streptococcus mitis
0009675	1103895	王晋明	男	74	22.7732	阴性	无	前列腺增生，2型糖尿病	13.9	11.587	5.65	否	2020-09-07	4+4=8	4	6左侧外周中，12左叶尖部、8左叶中央14左侧外周带结节	1	15	9p-,10+,18q-	1	未见异常	4.9	Streptococcus mitis	离心后残渣很少	9.17已寄出
SH-JBL	0011265	冮柏林	男	64	26.4721	阴性	无	高血压1级	424.6	555.013	无	否	2020-12-04	4+4=8	1	5、7、9、10、11、12、13	1	15	7p+	193299	未见异常		neg
SH-ZYX	0010888	周永祥	男	73	25.6489	阳性	无	前列腺增生，高血压1级	33.068	29.761	21.57	否	2020-11-16	4+5=9	6	2、左叶底部3、右叶外周上8、左叶中央13、左侧结节14左侧结节、15左侧结节	0	2、左叶底部3、右叶外周上8、左叶中央13、左侧结节14左侧结节、15左侧结节	8q+,9p-,18q-	25816	未见异常		neg
0009884	1658537	李运华	男	70	22.0317	阴性	无	前列腺增生	260.5	236.284	无	否	2020-09-25	4+5=9	9	2、3、4、6、8、9、10、11、12	1	12	9-,18-	34	未见异常	2.3	Staphylococcus haemolyticus
0009834	1659428	王华兵	男	69	24.539	阳性	无	前列腺增生，肾结石	>1000	56.829	无	外院口服氟他胺2周	2020-09-17	4+5=9	11	2、3、4、5、6、9、10、11、12、13、14	1	14	8q+	5742	3-5个	80.5	neg	内分泌治疗之后	9.17已寄出
0009210	1648985	牛福文	男	63	25.2493	阳性	无	前列腺增生	486	343.8	无	否	2020-08-11	3+5=8	12	1~12	1	12	1p-,8q+	0	满视野	159.5	Staphylococcus epidermidis		8.26已寄出
0009551	1655155	宗舜	男	73	22.1003	阳性	无	高血压病	819	602.991	无	否	2020-08-28	4+9=9	12	1~12	1	12	9-,18-	243623	未见异常	1.4	neg	离心后残渣很少，只有絮状漂浮物，冻存体积较大	9.17已寄出
0009476	1653089	郑培吉	男	79	23.3887	阳性	无	混合痔	>1000	1000	无	否	2020-09-07	5+4=9	12	1~12	1	12	8+	308	1-2个	32.5	Proteus mirabilis， 奇异变形杆菌	离心后絮状漂浮物很多，冻存体积较大	9.17已寄出
