# Supplementary material for: Copy number variation of urine exfoliated cells by low-coverage whole genome sequencing for diagnosis of prostate adenocarcinoma: a prospective cohort study
Source: BMC Med Genomics. 2022 May 5;15(Suppl 2):104. doi: 10.1186/s12920-022-01253-5 (PMC9069213; doi:10.1186/s12920-022-01253-5)
Supplement: Supplementary file 2 — Additional file 2. List of copy number variations of each sample. [file 12920_2022_1253_MOESM2_ESM.xlsx]

## Sheet: Sheet1
	cutoff: |Z|>2.5
ID	PSA	tfPSA	Dx	Seq_file	chr1p	chr1q	chr2p	chr2q	chr3p	chr3q	chr4p	chr4q	chr5p	chr5q	chr6p	chr6q	chr7p	chr7q	chr8p	chr8q	chr9p	chr9q	chr10p	chr10q	chr11p	chr11q	chr12p	chr12q	chr13q	chr14q	chr15q	chr16p	chr16q	chr17p	chr17q	chr18p	chr18q	chr19p	chr19q	chr20p	chr20q	chr21p	chr21q	chr22q
0009973	15.204	15.75	BE	PGPN102-SH-0009973_L2.zscore.bin.cov	0.45548	-0.280782	0.620792	1.0637	-0.0324113	-0.956365	0.105853	-0.186142	0.200391	0.0228528	0.675215	0.985029	-0.86962	0.0758871	-0.0848956	0.844591	-0.105751	-0.898227	1.15607	-1.95588	-0.296085	-0.418545	-0.429174	-0.528538	1.62597	-1.15719	-0.879566	0.422714	-1.84734	-0.855636	-0.47279	0.0736222	0.553758	0.156913	0.306523	-1.99839	0.125857	-0.997405	-1.59475	-0.658545
0009994	8.351	14.65	BE	PGPN102-SH-0009994_L2.zscore.bin.cov	-1.15745	1.13548	-1.33218	-1.84631	1.06232	0.527159	0.0625952	1.0403	0.640195	0.927729	0.397581	0.186286	-0.837859	2.16186	-0.661977	-2.01217	1.31598	0.115444	-0.205397	1.4024	2.23179	0.0194908	0.824367	-0.416226	-1.31941	0.642594	-1.34258	0.433728	-0.358217	0.452199	-0.657942	-0.319272	0.108618	0.94211	-0.405723	1.18495	-0.566441	0.509373	-0.375505	-1.2523
0009315	4.974	21.63	BE	PGPN77-SH-0009315_L2.zscore.bin.cov	-0.163711	-0.239894	-0.0167201	0.218747	-0.307367	-1.45839	-0.132318	-0.609265	1.1688	-2.19552	-1.45252	-1.71093	2.01627	-0.385061	1.5125	-1.05839	-0.988895	-0.535556	0.547871	0.922501	-0.410082	0.657945	-0.669908	0.489145	-0.177335	0.848814	0.308419	1.27416	0.930123	1.32252	1.56571	1.94615	-0.24096	0.424339	0.747225	0.525627	1.88184	1.23686	-0.35063	1.29508
0009750	10.989	19.09	BE	PGPN88-SH-0009750_L4.zscore.bin.cov	-1.60803	-1.63585	-0.256015	0.271601	-1.42588	-0.746957	1.36317	-0.208545	1.48362	0.367131	-0.89471	0.640857	-0.205194	-0.128701	-1.57731	-0.130283	-1.39514	-0.687518	0.196361	0.127221	-0.0948813	0.0634441	0.265329	-0.870645	0.380543	-1.91576	-0.937189	-2.27907	-0.719434	0.889638	0.319974	-0.546436	-0.972689	0.227231	0.92221	-0.939828	-1.86081	-1.92608	-0.532333	0.562252
0009901	10.67	19.82	BE	PGPN102-SH-0009901_L2.zscore.bin.cov	-0.609546	1.24505	-0.0822534	1.04994	-0.122222	0.739424	0.14427	-1.49491	0.0319912	-0.033772	0.17562	-0.0831125	-0.319265	-0.179826	-0.475096	0.0687917	0.376971	0.453014	1.42888	-0.624052	0.0971498	0.867449	-1.18337	-0.72842	0.377236	-0.593474	1.20393	0.513966	0.159243	-0.936582	-0.392576	1.3508	1.40218	-2.32898e-05	-1.1627	0.475797	-0.263042	0.144234	1.27198	0.0383111
0010622	9.258	13.61	BE	PGPN117-SH-0010622_L3.zscore.bin.cov	0.606288	0.627592	0.136262	0.591671	2.00435	0.896068	0.594246	1.75974	-1.44493	1.1364	0.572513	0.387205	1.03701	0.0657913	1.01319	0.893119	1.03161	-0.541845	-1.22247	0.0696824	-0.653842	1.13453	-0.330431	0.71403	-0.44733	0.214102	1.05248	-0.0349531	0.074834	-0.992222	-0.633103	-0.0789845	0.896212	-1.98264	-1.4918	0.046469	-0.180243	1.02479	0.433487	-0.935051
SH-CL	7.757	8.88	BE	PGPN174-SH-CL-210122_L1.zscore.bin.cov	0.742288	-0.111086	1.94854	0.454322	0.0112376	1.53486	0.367678	-0.305225	-0.167766	0.625019	-1.43612	-0.722755	-1.05138	0.615636	0.427042	0.381105	0.5558	1.86885	-0.333933	0.715846	-0.521171	0.64438	-0.151513	-0.447112	0.247364	0.601584	1.06236	0.366281	1.0324	-1.08514	0.0458147	-0.756854	-0.728541	-0.111816	-0.45393	-0.0508326	-0.058913	-0.199907	-0.937574	0.549199
SH-ZRM	6.809	23.66	BE	PGPN174-SH-ZRM-210122_L1.zscore.bin.cov	1.59039	-1.28343	-1.35578	-0.739682	-0.561246	-0.637775	-2.36209	0.724453	-1.09283	-0.160917	1.23527	1.36855	0.365169	-0.749851	-0.892997	1.07217	-1.26273	1.20915	-1.62232	0.000972162	0.819421	-1.99723	-0.51953	-0.468417	0.839599	0.974238	0.338446	-0.0541045	-0.56161	1.21799	1.56287	-0.763819	-1.70481	1.36643	1.5956	-0.302228	0.206511	0.536214	1.20119	1.37246
0010268	9.176	9.52	BE	PGPN102-SH-0010268_L2.zscore.bin.cov	0.144295	0.542907	0.337351	-1.06399	-0.628769	0.101977	-0.143403	-0.720415	-0.819469	-0.688927	0.727148	-1.05113	-0.135129	-1.47574	0.739542	-0.0589306	0.472158	-0.983313	0.05493	-0.658693	-1.1723	-0.971469	2.19423	2.25618	-1.52664	0.385085	-0.80629	-0.642722	1.29	-0.0127705	-1.33796	-0.905209	0.686234	-1.02255	-0.0574007	1.05844	0.715239	-0.328076	0.884137	-0.971405
0010247	5.638	22.06	PIN	PGPN102-SH-0010247_L2.zscore.bin.cov	1.31567	0.531712	-2.21741	-1.61453	-1.8819	-3.40905	-3.68048	-2.76065	0.539597	-0.0127131	0.28677	-4.03142	-2.45587	0.560409	-1.75466	-1.19851	-0.352915	-1.97002	-0.843173	0.317276	1.25619	-0.654414	-1.80791	-0.313786	-1.0585	-0.195362	-0.436248	0.99905	-0.769306	2.91539	1.71422	1.2939	-1.72888	1.47739	1.01244	-0.187752	1.11229	2.11792	1.05273	1.58577
0010253	13.875	21.13	PIN	PGPN102-SH-0010253_L2.zscore.bin.cov	0.478878	0.346555	2.06057	0.248905	1.99282	0.979445	0.453674	-0.508837	-0.759786	0.273965	0.451088	0.530772	-0.442744	-0.0210351	1.06434	1.71098	0.878623	1.69828	-1.36277	0.200435	0.104758	1.40538	-0.629866	0.665973	1.25603	0.164944	-0.753368	-0.303758	-0.503007	-0.948756	0.712903	0.620396	0.858221	-0.587557	-1.50096	0.962014	0.262891	0.156008	0.86894	0.227857
0010244	6.696	8.74	PIN	PGPN102-SH-0010244_L2.zscore.bin.cov	0.332967	1.09207	0.311534	-1.70863	1.67202	3.07422	-0.266868	0.978971	1.28576	3.31316	1.33118	1.1578	-1.04779	1.51286	1.39687	1.74779	0.217828	0.0849773	-1.43325	0.383446	-0.342265	-2.11851	-0.976178	0.696845	1.09437	-2.49243	-0.219997	-0.644781	-0.0661061	-0.568191	-1.62234	-0.287421	-0.484135	-0.968154	-2.1833	1.34935	-0.358066	0.799562	0.631737	-0.489327
0010245	14.596	8.15	HG	PGPN102-SH-0010245_L2.zscore.bin.cov	-12.5732	-5.15802	-6.49886	-16.1635	-2.96414	36	-7.19982	1.6104	-13.0287	38.6971	-5.92736	-39.6054	33.1232	36.0286	-35.1758	39.8327	15.8091	44.131	-10.7311	-8.52957	-7.1364	-9.70187	-4.12761	-4.85579	-25.5992	-11.9594	-11.5638	-3.88196	-18.577	-6.13123	-4.44192	-2.98139	-4.08143	-3.04925	-5.14993	-2.02353	-3.69242	-0.0137167	-7.57824	-2.0695
0009884	236.284	1	HG	PGPN102-SH-0009884_L2.zscore.bin.cov	1.29893	1.21894	1.91675	-5.12429	1.6473	0.299679	-0.205897	-2.17784	2.2902	-4.19728	0.576179	1.72538	0.680127	2.68735	-2.12929	4.26362	-2.75971	-2.58877	0.346341	3.34716	1.85105	1.46184	0.794941	0.671299	-2.48028	-1.92474	-3.97486	-0.777117	-2.40536	1.13518	0.452063	0.870311	-4.06586	-1.33942	-0.823717	0.893767	2.47592	1.31932	0.166878	-1.53657
0009551	602.991	1	HG	PGPN88-SH-0009551_L4.zscore.bin.cov	-1.34101	0.650132	-0.79814	-3.66833	-0.550208	-0.172314	-1.938	0.749628	-0.601294	-1.38454	-0.840391	-2.38321	0.859386	3.54917	2.73353	1.91488	-0.0264913	-4.24498	2.61028	1.1123	-0.624716	-0.59363	1.43202	0.690007	-1.01849	-0.119591	-1.0237	0.441144	0.156808	-0.102845	1.0175	-1.66174	-2.93468	-0.00817435	1.38138	-0.215168	0.274366	1.44897	1.78667	-0.425565
0009210	343.8	1	HG	PGPN77-SH-0009210_L2.zscore.bin.cov	-1.00296	0.414085	1.60895	-0.81232	2.136	2.0148	0.406599	2.60181	1.28381	1.67282	-0.725908	-0.0986571	1.29384	2.42806	0.984425	1.69893	0.243165	-1.62051	-1.43436	-0.410242	0.577508	-0.462924	0.150936	-0.35969	-0.321233	0.694276	-1.6895	-1.09585	1.35468	-2.14473	-1.22773	-0.143006	1.29711	-1.02361	-2.39125	0.454754	0.846659	0.587545	0.678222	-0.665629
0009476	1000	1	HG	PGPN88-SH-0009476_L4.zscore.bin.cov	-2.27489	1.34768	0.251031	1.86298	1.50002	3.63982	-1.62825	2.41015	0.161506	2.30959	0.849543	2.99212	0.447478	1.20284	2.89518	1.32863	1.40224	-2.34419	-0.337595	-1.76628	-0.271507	-1.85074	0.680012	0.488384	1.50647	0.662935	0.405381	-1.53625	-0.996105	-0.751033	-0.269807	0.150614	0.993944	-1.00793	-2.21153	-0.0499792	-0.55586	0.567084	1.06892	-1.35111
0009834	56.829	1	HG	PGPN88-SH-0009834_L4.zscore.bin.cov	0.708812	0.813178	1.14794	-0.335108	1.77157	1.05184	0.741304	0.54069	-0.725562	2.09474	0.284215	1.18667	1.02134	0.883682	1.68809	1.16351	0.600255	2.20535	-1.2405	0.20719	0.206777	-1.06397	0.0370177	0.898507	0.100652	0.653952	-1.53981	-0.0782366	-0.186754	-1.91372	-0.596423	0.920081	0.79508	-1.28112	-1.92046	1.15913	-0.151563	1.01307	0.766027	-0.338007
0009245	76.091	22.67	LG	PGPN77-SH-0009245_L2.zscore.bin.cov	-1.4024	1.06034	0.187951	-0.381045	0.34085	-0.787967	-0.181935	0.160508	-1.4618	-0.0555753	-0.593145	-1.40961	-0.13986	0.580533	-0.137738	-0.313413	-0.624769	1.25756	1.57491	0.875915	0.708531	0.421765	0.701873	0.356437	-0.187001	-0.653204	-0.831597	-0.229664	1.57955	0.917507	0.0744505	0.723202	-0.994312	0.461825	0.342926	-0.0668077	1.1115	0.701576	1.88563	0.191554
0009675	11.587	5.65	HG	PGPN88-SH-0009675_L4.zscore.bin.cov	0.575225	0.724286	1.44037	-0.286995	1.37836	-0.488513	-0.406995	0.731372	1.31382	0.609627	-0.478546	1.4394	-0.0567398	3.10323	1.12861	0.225053	-0.326515	0.589024	0.973166	0.215719	-0.525331	0.37385	0.00718774	0.379618	-0.686999	-0.883866	-0.306908	-0.32607	-1.37152	0.168218	-0.718195	0.626004	-0.422097	-0.522523	-0.628511	0.951824	0.0277449	1.17123	-1.36485	-0.87147
0009330	151	12.45	LG	PGPN77-SH-0009330_L2.zscore.bin.cov	-0.0340255	1.11094	0.906411	-0.399653	0.980024	1.0238	0.80758	1.40875	0.294051	1.92049	0.201275	3.02611	0.358063	1.10951	0.250798	1.04239	0.559609	-0.592849	0.409901	0.0223443	-0.203797	-1.34316	-0.0662519	-0.0777136	2.34601	0.49474	-1.23162	-0.444823	0.623096	0.572196	-0.643211	-0.576337	1.10719	-1.12639	-2.0115	0.305586	-0.625639	1.01609	2.38065	-1.10625
0009552	1000	9.6	LG	PGPN88-SH-0009552_L4.zscore.bin.cov	-0.103664	0.844954	2.40115	-0.342689	-0.30897	0.599615	0.366406	-0.44448	-0.42458	0.270323	-1.3497	-1.76902	0.225798	1.11113	0.763908	-0.523189	-0.0801348	-0.837547	0.274851	1.13839	-0.290701	-1.68337	-0.335616	0.0137178	0.375249	0.468923	-1.23833	0.256244	0.320985	0.502868	-0.108909	-0.05778	-0.204455	-0.527967	-0.574246	-0.305228	-0.137868	0.522485	0.996875	-0.197703
0010753	12.639	23.82	HG	PGPN117-SH-0010753_L3.zscore.bin.cov	1.34583	0.262481	-1.60104	-2.59436	2.4114	1.01395	0.035924	0.454569	0.623039	0.596542	1.38953	-0.168259	-0.342436	0.27536	1.81655	1.15378	0.151769	-0.235355	0.261238	-1.3352	1.15018	2.18192	-0.272894	0.0574883	-1.3636	1.8794	-0.530295	1.71093	0.551443	-1.7827	0.652404	0.41229	0.170801	-0.568868	-0.40488	-0.515592	1.00268	-0.0159675	0.862405	0.946468
SH-JBL	555.013	1	HG	PGPN174-SH-JBL-210122_L1.zscore.bin.cov	0.72738	0.00133662	2.81605	0.283628	1.54077	1.48445	-0.407422	1.23754	0.425491	1.67697	-0.454215	1.69622	1.5111	0.867438	1.83689	0.378476	-0.0989813	-0.784416	-1.28275	1.61723	0.108222	-0.668389	0.78132	0.269394	0.037669	1.3914	0.012427	-0.93854	-0.242052	-0.731814	0.000518319	-0.586194	-0.650411	-0.673153	-1.53994	1.25869	-0.100878	0.788138	0.831619	0.0636779
SH-LHY	6.704	26.27	HG	PGPN174-SH-LHY-210122_L1.zscore.bin.cov	0.944726	2.35821	1.20315	-0.529091	1.15318	1.03021	0.514847	0.113982	-0.193624	-0.570269	0.711318	2.64875	-1.25801	-0.652196	0.55396	1.29823	0.303112	-0.506193	-1.72694	0.429082	1.10336	0.804606	-1.0118	0.168781	-0.754733	-0.431045	0.138066	0.678527	1.29533	0.157137	-0.0271311	-1.33708	-1.27354	1.05534	0.433937	0.534024	0.518511	-0.129363	-0.930576	-0.0847394
SH-WSG	8.678	11.11	LG	PGPN174-SH-WSG-210122_L1.zscore.bin.cov	-0.0428312	0.884246	-1.50702	-0.709992	1.25694	0.57644	0.213958	-1.11297	-0.398211	-2.34781	-0.970881	0.154943	-1.44743	0.168052	0.0124483	-0.122271	-0.600812	-2.30503	-3.25349	-0.729791	0.953142	1.56404	0.363021	1.13483	0.221693	-0.598738	-0.685065	0.240242	0.461836	-0.428305	0.930441	1.77826	-0.397068	0.460277	-0.00218367	0.503697	-0.511761	0.971862	-0.119752	0.967032
SH-ZHJ	3.846	18.72	LG	PGPN174-SH-ZHJ-210122_L1.zscore.bin.cov	2.11939	-0.283709	-1.39711	-0.263278	-0.215341	-0.715596	-1.62715	0.272811	-0.603768	-1.12946	2.06112	-0.751604	-0.584007	-0.615542	0.189961	1.24874	-0.657095	1.4824	-1.77034	0.116904	0.364721	-1.74443	-0.729243	-0.465755	0.585819	0.630111	1.26351	0.589248	-0.539043	1.35033	2.12297	-1.53937	-2.30158	1.01877	1.44442	0.935257	2.93195	1.54937	3.40742	2.25638
SH-ZYX	29.761	21.57	HG	PGPN174-SH-ZYX-210122_L1.zscore.bin.cov	-0.171808	1.23649	1.33383	-0.337326	2.30876	0.90708	1.16374	1.20994	0.604712	2.32619	-0.191854	-0.0206542	1.45736	1.42612	2.27792	1.54887	-1.68892	-6.27328	-0.415284	1.16496	0.386345	1.9829	0.309541	0.879653	1.44458	1.41444	-0.0137336	0.00981528	1.39479	-1.40818	-0.418329	-1.13754	-2.00873	-0.807768	-1.76789	-0.0356827	-0.372489	0.402438	-1.21926	0.17428
